# Supplementary material for: Changes in the Epidemiology of Multidrug-Resistant Organisms During the COVID-19 Pandemic: A Six-Year Retrospective Study at a Tertiary Care Hospital in Northeastern Thailand
Source: Med Sci (Basel). 2026 Jul 1;14(3):366. doi: 10.3390/medsci14030366 (PMC13414112; doi:10.3390/medsci14030366)
Supplement: Supplementary file 1 [file medsci-14-00366-s001.zip]

Archive with 1 entries (1 files):
- medsci-4321028-supplementary.pdf
